# Supplementary material for: Restricted Access to Working Memory Does Not Prevent Cumulative Score Improvement in a Cultural Evolution Task
Source: Entropy (Basel). 2022 Feb 24;24(3):325. doi: 10.3390/e24030325 (PMC8947658; doi:10.3390/e24030325)
Supplement: Supplementary file 1 [file entropy-24-00325-s001.zip]

Archive with 1 entries (1 files):
- entropy-1468174-supplementary.pdf
